# Supplementary material for: Insights into Barley Root Transcriptome under Mild Drought Stress with an Emphasis on Gene Expression Regulatory Mechanisms
Source: Int J Mol Sci. 2019 Dec 5;20(24):6139. doi: 10.3390/ijms20246139 (PMC6940957; doi:10.3390/ijms20246139)
Supplement: Supplementary file 1 [file ijms-20-06139-s001.zip]

Archive with 2 entries (2 files):
- Supplementary_Tables_S1_S10.xlsx
- Supplementary Figures.pdf
